# Supplementary material for: CYP2D6 Genetic Variation and Its Implication for Vivax Malaria Treatment in Madagascar
Source: Front Pharmacol. 2021 Apr 20;12:654054. doi: 10.3389/fphar.2021.654054 (PMC8093859; doi:10.3389/fphar.2021.654054)
Supplement: Supplementary file 1 [file table2.xlsx]

## Sheet: Sheet1
Supplementary Table S2: CYP2D6 genotype frequencies in the Madagascar population†
Genotypes found in this study	Observed genotype frequency	Expected genotype frequency	Observed number of subjects	Expected number of subjects	Chi-square
*1/*2x2	0.47	0.339166	1	0.71564	0.112991
*1/*35x2	0.47	0.169583	1	0.35782	1.15252
*1/*10	14.22	12.21	30	25.763	0.696808
*1/*36+*10	9	8.64873	19	18.2488	0.0309214
*1/*36x2+*10	0.47	0.169583	1	0.35782	1.15252
*2/*10	1.9	2.18324	4	4.60664	0.0798861
*2/*36+*10	0.95	1.54646	2	3.26303	0.488886
*36+*10 /*45	0.47	0.171829	1	0.362559	1.12073
*1/*17	9.95	7.80081	21	16.4597	1.2524
*1/*29	5.69	4.74832	12	10.019	0.39171
*1/*41	1.9	2.54374	4	5.3673	0.348314
*2/*17	1.42	1.39485	3	2.94313	0.00109898
*2/*29	1.42	0.849038	3	1.79147	0.815279
*2/*41	0.47	0.454842	1	0.959716	0.00169095
*1/*1	8.53	12.8035	18	27.0154	3.00856
*1/*2	6.16	4.57874	13	9.66114	1.1539
*1/*45	0.47	0.508749	1	1.07346	0.00502704
*2/*45	0.47	0.0909683	1	0.191943	3.40182
*2x2/*5	0.47	0.0157229	1	0.0331754	28.176
*1x2/*10	0.47	0.0808607	1	0.170616	4.03173
*4 /*36+*10	0.95	0.515487	2	1.08768	0.765238
*4x2/*36+*10	0.47	0.343658	1	0.725118	0.104203
*5 /*10	1.42	0.566025	3	1.19431	2.73003
*10/*40	0.47	0.0808607	1	0.170616	4.03173
*36+*10 /*100	0.47	0.0572763	1	0.120853	6.39536
*4/*29	0.95	0.283013	2	0.597156	3.29557
*4x2/*41	0.47	0.101076	1	0.21327	2.90216
*10/*10	3.32	2.91099	7	6.14218	0.119804
*10/*36+*10	2.84	4.1239	6	8.70142	0.838677
*36+*10/*36+*10	1.42	1.46055	3	3.08175	0.00216878
*10/*17	2.37	3.71959	5	7.84834	1.03373
*10/*29	2.84	2.2641	6	4.77725	0.312965
*10/*41	0.95	1.21291	2	2.55924	0.122205
*17/*36+*10	3.32	2.63471	7	5.55924	0.373393
*36+*10/*41	2.84	0.859145	6	1.8128	9.67162
*1/*4	2.37	1.52625	5	3.22038	0.98344
*1/*4x2	1.9	1.0175	4	2.14692	1.59946
*1/*5	1.42	1.18708	3	2.50474	0.0979276
*17/*17	0.95	1.1882	2	2.50711	0.102572
*17/*29	2.37	1.44651	5	3.05213	1.24313
*17/*41	0.47	0.774915	1	1.63507	0.246665
†Number of subjects = 211.
Cumulative chi-square = 84.39.
