# Supplementary material for: CYP2D6 Genetic Variation and Its Implication for Vivax Malaria Treatment in Madagascar
Source: Front Pharmacol. 2021 Apr 20;12:654054. doi: 10.3389/fphar.2021.654054 (PMC8093859; doi:10.3389/fphar.2021.654054)
Supplement: Supplementary file 2 [file table1.xlsx]

## Sheet: Methods
CYP2D6
Describe method or platform used for genotyping	References
Custom OpenArrays using pre-designed and custom-designed TaqMan™ genotyping assays. Testing was performed using genomic DNA as recommended by the manufacturer on a QuantStudio™ 12K Flex Real-Time PCR System. SNPs interogated are listed on tab 'CYP2D6 SNPs tested'.	Thermo Fisher Scientific (Waltham, MA)
Specify CYP2D6 alleles found in this study	Notes
*1, *1x2, *2, *2x2, *4, *4x2, *5, *10, *17, *29, *35x2, *36+*10, *36x2+*10, *40, *41, *45, *100	Assay does not discriminate between *30 and *40; since the latter appears to be more common, the allele was assigned as *40.
Was testing performed to identify gene deletion (*5) and duplications?	References
Qualitative XL-PCR and quantitative CNV anlayses were used to identify copy number variation and determine copy number.	PMID: 31401124, 22111604 and 17259947
Were gene duplications discriminated, e.g. *2x2/*4 vs. *2/*4x2?	References
The duplicated gene copy was amplified by XL-PCR (Fragment D) and genotyped for SNPs that allowed allele discrimination, i.e., determine which allele is duplicated (e.g. *1x2/*4 vs. *1/*4x2).	PMID: 31401124, 22111604 and 17259947
Was copy number determined quantitatively, e.g. x2, x3?	References
Copy number was determined using a quantitative multiplex PCR amplification (MPA) assay.	PMID: 22111604
Was the presence of CYP2D7-2D6 hybrids determined, e.g. *13?	References
Presence CYP2D7-2D6 hybrids was determined using XL-PCR and quantitative CNV.	PMID: 31401124, 22111604, 21833166 and 20017671
Was the presence of CYP2D6-2D7 hybrids determined, e.g. *36, *68?	References
Presence of the *36+*10 tandem was determined using quantitative CNV analysis and were confirmed by XL-PCR; no *68+*4 were detected.	PMID: 31401124 and 22111604

## Sheet: CYP2D6 SNPs tested
Gene	SNV position RefSeq NG_008376.4 ATG=+1	rs ID	Variant	Star alleles per PharmVar1	Tested in this study (yes/no)	TaqMan ™ Assay ID (n/a=not applicable)
CYP2D6	-1584	rs1080985	C>G	*2, many	yes	C__32407252_30
CYP2D6	31	rs769258	G>A	*35	yes	C__27102444_F0, C__34816113_20
CYP2D6	100	rs1065852	C>T	*4, *10, *49, *56, *100, *101	yes	C__11484460_40
CYP2D6	124	rs5030862	G>A	*12	yes	C__27531552_A0
CYP2D6	137	rs774671100	insT	*15	yes	C__32407245_60, AH21CAT
CYP2D6	882	rs201377835	G>C	*11	yes	C__30634118_A0
CYP2D6	965	rs267608276	G>C	*99	yes	AH6R6SB
CYP2D6	1022	rs28371706	C>T	*17, *40	yes	C___2222771_A0
CYP2D6	1612	rs1135822	T>A	*49	yes	AH1SDEA
CYP2D6	1708	rs5030655	delT	*6	yes	C__32407243_20
CYP2D6	1717	rs28371710	G>A	*45	yes	AH1SD3F
CYP2D6	1759	rs5030865	G>A	*14	yes	C_30634117D_30
CYP2D6	1759	rs5030865	G>T	*8	yes	C_30634117C_K0
CYP2D6	1847	rs3892097	G>A	*4	yes	C__27102431_D0
CYP2D6	1864	rs72549356	ins(TTTCGCCCC) or ins(TTTCGCCCC)2	*30, *40	yes	C__32407240_80
CYP2D6	2292	rs267608300	G>A	*59	yes	AH21BKI
CYP2D6	2550	rs35742686	delA	*3	yes	C__32407232_50
CYP2D6	2614	rs5030656	delAGA	*9	yes	C__32407229_60
CYP2D6	2829	rs267608279	delC	*100	yes	AH892FM
CYP2D6	2851	rs16947	C>T	*2, many	yes	C__27102425_10
CYP2D6	2928	rs730882170	delGATCCTACATCCGGATGTG	*101	yes	AH0JFNI
CYP2D6	2936	rs5030867	A>C	*7	yes	C__32388575_A0
CYP2D6	2951	rs72549349	G>C	*44	yes	C__32407228_30
CYP2D6	2989	rs28371725	G>A	*41	yes	C__34816116_20
CYP2D6	3184	rs59421388	G>A	*29	yes	C__34816113_20
CYP2D6	3202	rs147960066	C>T	*56	yes	C__72649936_10
CYP2D6	3260	rs72549346	insGT	*42	yes	C__72649935_10
CYP2D6	4043	rs267608319	G>A	*31	yes	AH21B9N
CYP2D6	4181	rs1135840	G>C	*2, many	yes	C__27102414_10
CYP2D6	n/a	n/a	Gene deletion	*5	yes	n/a; see methods
CYP2D6	n/a	n/a	Gene duplications	*1xN, *2xN, *4xN etc (see PharmVar)	yes	n/a; see methods
CYP2D6	n/a	n/a	2D7/2D6 hybrids	*13 (see PharmVar)	yes	n/a; see methods
CYP2D6	n/a	n/a	2D6/2D7 hybrids	*36, *68 (see PharmVar)	yes	n/a; see methods
CYP2D6	n/a	n/a	exon 1, intron 5, intron 6, exon 9 CNVs	copy number variants, structural rearrangements	yes	n/a; see methods
1 The list only includes those alleles targeted by the investigation. Some SNPs may also occur on additional alleles which were not tested. We refer to PharmVar for a complete list of alleles on which a specific SNP can occur.
